# Supplementary material for: SARS-CoV-2 infection induces a long-lived pro-inflammatory transcriptional profile
Source: Genome Med. 2023 Sep 12;15:69. doi: 10.1186/s13073-023-01227-x (PMC10498514; doi:10.1186/s13073-023-01227-x)
Supplement: Supplementary file 1 — Additional file 1: Table S1. Baseline characteristics of study participants. Participants excluded from this study are not shown. For the INCOV cohort, participants are grouped by their maximum COVID-19 severity across all measured time points. NA, not available. [file 13073_2023_1227_MOESM1_ESM.xlsx]

## Sheet: Sheet1
Table S1. Baseline characteristics of study participants
Cohort		N	Male %	Age (mean ± SD)	PASC %
DILfrequency	Overall	13	69.2	37.4 ± 9.1	NA
COMBAT	Overall	120	59	NA	NA
	Healthy controls	10	60	NA	NA
	Community COVID-19	12	41.7	NA	NA
	Mild COVID-19	17	47.1	NA	NA
	Severe COVID-19	32	56.3	NA	NA
	Critical COVID-19	14	78.6	NA	NA
	Flu	12	66.7	NA	NA
	Sepsis	23	60.9	NA	NA
INCOV	Overall	168	47.6	55.9 ± 18.4	41.7
	Mild COVID-19	83	34.9	50.7 ± 17.7	45.8
	Severe COVID-19	59	55.9	61.4 ± 19.2	37.3
	Critical COVID-19	26	69.2	59.9 ± 13.6	38.5
Gedda et al. 2022	Overall	270	45.1852	NA	NA
	Healthy controls	40	57.5	50.9 ± 14.5	NA
	Convalescent COVID-19	139	43.8849	48.5 ± 15.2	NA
