# Supplementary material for: SARS-CoV-2 infection induces a long-lived pro-inflammatory transcriptional profile
Source: Genome Med. 2023 Sep 12;15:69. doi: 10.1186/s13073-023-01227-x (PMC10498514; doi:10.1186/s13073-023-01227-x)
Supplement: Supplementary file 2 — Additional file 2: Table S2. Summary statistics of total mRNA counts of pseudo-bulk samples. Median and interquartile range (IQR) of total mRNA counts in each group of pseudo-bulk samples in the COMBAT and INCOV cohorts, and the number of excluded samples in each group. [file 13073_2023_1227_MOESM2_ESM.xlsx]

## Sheet: Sheet1
Table S2.Summary statistics of total mRNA counts of pseudo-bulk samples
cohort	cell_type	median_count	IQR_count	excluded_samples
COMBAT	T	1.08925e+07	9.29733e+06	2
COMBAT	B	875124	862786	16
COMBAT	NK	1.27425e+06	1.49907e+06	3
COMBAT	MNP	6.96469e+06	5.17716e+06	4
INCOV	CD4	1374058	1.67817e+06	0
INCOV	CD8	703045	843708	0
INCOV	B	151089	203788	0
INCOV	Monocytes	1040401	1.64282e+06	0
INCOV	NK	357648	495790	0
